# Supplementary material for: The aberrant upregulation of exon 10-inclusive SREK1 through SRSF10 acts as an oncogenic driver in human hepatocellular carcinoma
Source: Nat Commun. 2022 Mar 16;13:1363. doi: 10.1038/s41467-022-29016-x (PMC8927159; doi:10.1038/s41467-022-29016-x)
Supplement: Supplementary file 4 — Source Data [file 41467_2022_29016_MOESM4_ESM.xlsx]

## Sheet: Fig.1a-c,e,S1c
Fig.1a DNA gel detection for the SREK1L and SREK1S variants in HCC tissues.
PSI of SREK1L and SREK1S variants in human HCC tissues via PCR quantification by Image-J version 1.51j8. Raw PCR gel image data of the variants by three times independent experiments is available upon request.
PSI=Intensity of SREK1L/Intensity of (SREK1L+SREK1S)
Fig.1a	Intensity of SREK1L				Intensity of SREK1S				PSI=L/(L+S)						Fig.1b	Differences of Avrg PSI between T and N
tissue no	Exp.1	Exp.2	Exp.3		Exp.1	Exp.2	Exp.3		Exp.1	Exp.2	Exp.3	Avrg	SD	T vs N, P-value		Sample no.	T	N
1T	11735.7	12233.6	12249.6		3706.88	3064.28	3549.3		0.759957	0.799693	0.775346	0.778332	0.0200358	<0.0001		1	0.778332	0.284431
1N	5254.49	5171.78	5253.78		13143.8	12953.3	13353		0.285596	0.285339	0.282359	0.284431	0.0017993			2	0.84806	0.348068
2T	12859.2	13604.6	13877.9		3017.05	2056.6	2156.01		0.809965	0.868682	0.865535	0.84806	0.0330294	<0.0001		3	0.374162	0.321439
2N	6618.73	7142.97	7040.97		12603.4	13490.5	12866.1		0.344328	0.346184	0.353691	0.348068	0.0049578			4	0.481387	0.372887
3T	7461.12	7731.66	7895.49		12756.4	12617	13244.5		0.369042	0.379959	0.373486	0.374162	0.00548982	0.0088		5	0.475568	0.396803
3N	4733.88	4381.64	4898.71		10106.9	10009	9472.82		0.318977	0.304479	0.340862	0.321439	0.018316			6	0.728523	0.641417
4T	11857.9	12372.4	13267.2		13730.5	12964.6	13674.6		0.463409	0.488313	0.49244	0.481387	0.0157058	0.0009		7	0.875604	0.452416
4N	6718.42	6872.12	7125.95		12123.4	11256.8	11478.5		0.356569	0.379069	0.383023	0.372887	0.0142696			8	0.411933	0.348308
5T	10381.5	11256	11945		12410.9	12242.2	12323.1		0.45548	0.479015	0.492209	0.475568	0.0186055	0.0059		9	0.455933	0.336575
5N	6767.73	7462.56	7419.56		11177.4	11069.9	10650.5		0.377134	0.402675	0.4106	0.396803	0.0174887			10	0.570162	0.321004
6T	10921.8	11389.9	11483.5		4209.42	4004.59	4380		0.721806	0.739869	0.723895	0.728523	0.00988123	0.002		Avrg	0.599966	0.382335
6N	8522.68	8751.8	8984.92		4362.42	4963.02	5398.15		0.661437	0.638127	0.624687	0.641417	0.0185943			SD	0.189556	0.102097
7T	13078.3	12877.9	13309.3		1800.82	1834.99	1943.82		0.87897	0.87528	0.872562	0.875604	0.00321604	<0.0001		T vs N, P-value	0.0048
7N	7567.85	7607.02	7822.39		9300.02	8977.89	9563.67		0.448655	0.458671	0.449923	0.452416	0.00545381				Paired t test, Two-tailed
8T	13358.5	13247.4	15295.2		20286.4	18800.4	20660.5		0.397044	0.413363	0.425391	0.411933	0.0142274	0.0039			Graphs plotted in Prism 7 version 1.0
8N	4299.12	4134.59	4283.3		7868.99	8206.53	7728.58		0.353311	0.335025	0.356588	0.348308	0.0116193
9T	8159.9	8764.15	9281.85		10503.5	10730	10014.9		0.437214	0.449579	0.481007	0.455933	0.0225775	0.0012
9N	2310.74	2440.45	2376.74		4458.02	4637.73	4968.92		0.341383	0.344785	0.323557	0.336575	0.0114014
10T	8560.61	8770.56	9149.09		6798.46	6595.34	6561.8		0.557365	0.570781	0.582341	0.570162	0.0124992	<0.0001
10N	5192.54	5077.3	5458.95		10981.4	11255.2	11028.5		0.321044	0.310871	0.331098	0.321004	0.0101134
										Graphs plotted in Prism 7 version 1.0				Unpaired t test, Two-tailed
	Copy number expression of variants in 60 paired tissues by PCR
	Fig.1c			Fig.S1c		Fig.1e
	Sample no	SREK1L		SREK1S		Sample no	SREK1L/SREK1S
		HCC-T	HCC-MN	HCC-T	HCC-MN		HCC-T	HCC-MN
	794	0	212.078	1.63867	11.7836	794	0	17.9977
	785	9.3311	366.508	21.3441	22.7584	785	0.437176	16.1043
	811	11.008	322.182	2.90942	45.6546	811	3.78358	7.05694
	838	12.5745	0	62.8988	166.676	838	0.199916	0
	747	93.8082	219.645	30.4257	76.459	747	3.08319	2.87272
	1493	98.9099	308.23	9.64818	46.7163	1493	10.2517	6.5979
	953	136.7	310.93	46.5535	175.852	953	2.9364	1.76814
	748	209.689	155.228	57.6341	54.1872	748	3.63829	2.86467
	1130	240.156	739.152	7.11041	25.1005	1130	33.7752	29.4477
	792	300.134	621.78	40.7569	89.4671	792	7.364	6.94982
	727	307.085	463.698	139.027	82.0468	727	2.20881	5.65164
	1066	340.809	475.595	10.6555	34.0242	1066	31.9845	13.9781
	825	356.282	1185.67	94.353	125.681	825	3.77606	9.43402
	1543	378.465	323.545	74.417	175.758	1543	5.08573	1.84085
	1381	380.822	320.95	132.787	192.865	1381	2.8679	1.66411
	933	447.689	188.211	9.76745	79.8764	933	45.8348	2.35628
	1223	472.713	249.688	163.302	140.833	1223	2.89472	1.77293
	1213	475.658	244.697	288.295	55.2659	1213	1.6499	4.42764
	1302	486.316	472.551	1310.13	102.378	1302	0.371195	4.61575
	848	520.17	873.774	134.232	87.7808	848	3.87516	9.95404
	1166	528.116	231.941	48.7177	58.6678	1166	10.8403	3.95346
	1144	533.01	390.096	26.2808	36.8115	1144	20.2814	10.5971
	1457	566.134	167.163	54.7108	17.8223	1457	10.3478	9.37942
	866	584.581	0	332.184	373.209	866	1.75981	0
	796	631.259	354.805	106.411	45.592	796	5.93225	7.78218
	750	643.411	408.934	115.393	93.5134	750	5.57584	4.373
	822	666.951	344.517	134.175	128.989	822	4.97077	2.6709
	1539	702.231	308.391	269.961	180.275	1539	2.60123	1.71067
	1171	743.189	445.31	260.123	98.8004	1171	2.85706	4.50717
	1177	805.533	288.783	135.198	60.1814	1177	5.95816	4.79854
	1082	813.292	723.085	114.47	77.7055	1082	7.10486	9.30546
	1008	814.462	530.291	44.9552	77.007	1008	18.1172	6.88627
	1319	850.83	278.025	212.864	44.9342	1319	3.99705	6.18738
	85	864.451	794.271	334.096	216.029	85	2.58744	3.67669
	1068	888.326	574.441	108.98	87.7313	1068	8.15126	6.54773
	1210	891.8	374.926	33.3496	90.0091	1210	26.7409	4.16543
	782	1061.84	1254.45	178.126	161.525	782	5.96118	7.76629
	60	1156.54	1255.56	114.542	274.336	60	10.0971	4.57671
	1062	1340.89	382.007	95.1418	58.005	1062	14.0936	6.58577
	863	1549.93	53.0458	158.046	9.6315	863	9.80683	5.50753
	81	1599.76	1663.82	220.183	280.234	81	7.2656	5.93726
	802	1683.78	1063.57	54.5365	131.75	802	30.8745	8.07266
	80	1724.93	1731.16	487.102	390.69	80	3.54121	4.43104
	53	1818.75	183.957	193.565	83.4814	53	9.39606	2.20357
	66	2173.95	1577.85	689.791	280.92	66	3.1516	5.61673
	62	2200.78	3115.61	304.893	481.175	62	7.21819	6.47501
	68	2207.84	1302.81	297.03	202.462	68	7.43307	6.43484
	1124	2229.32	0	45.1842	449.367	1124	49.3384	0
	1489	2245.37	197.961	84.237	31.6067	1489	26.6554	6.26327
	78	2425.63	1887.62	179.726	351.895	78	13.4963	5.36415
	77	2618.45	1724.13	220.38	146.595	77	11.8815	11.7612
	75	2830.61	738.653	257.76	114.587	75	10.9816	6.44619
	82	3120.11	2156.97	302.04	394.146	82	10.3301	5.47251
	72	3187.33	897.708	522.352	151.065	72	6.10188	5.94251
	64	3847.73	1812.42	373.219	280.768	64	10.3096	6.45522
	84	3948.75	1871.86	239.558	356.408	84	16.4835	5.252
	65	4047.12	1672.25	121.07	372.809	65	33.428	4.48553
	67	4132.05	1090.57	159.43	186.172	67	25.9176	5.85788
	71	6593.89	2226.74	521.444	302.259	71	12.6454	7.367
	83	7338.34	952.99	790.132	141.73	83	9.28748	6.72399
	Avrg	1398.16	751.38	192.987	151.868	Avrg	10.8256	6.24826
	SD	1528.85	678.398	221.41	121.634	SD	11.1107	4.63312
	P-value	0.0002				P-value	0.0027
		Paired t test, Two-tailed					Paired t test, Two-tailed
				Graphs plotted in Prism 7 version 1.0

## Sheet: Fig.1d,f,h,S1d,1e
Overal and recurrence survival analysis based on the expression of SREK1L and SREK1L/SREK1S in 60 HCC tissues
fig.1d		no	SREK1L	Status	Survival (Months)	Recurrent Status	Recurrence (Months)		fig.1f		no	SREK1S	SREK1L/SREK1S	Status	Survival (Months)	Recurrent Status	Recurrence (Months)		fig.1h		SREK1L score	Survival (Years)	Status	Recurrence (Years)	Recurrent Status
		794	0	0	94	0	12				794	1.63867	0	0	94	0	12				4	0.531507	1	0.2	1
		785	9.3311	0	94	0	94				838	62.8988	0.199916	0	86	0	86				4	4.47945	0	4.47945	0
	SREK1L	811	11.008	0	86	0	86			SREK1L/SREK1S	1302	1310.13	0.371195	0	61	0	61				4	0.268493	1	0.1	1
	low	838	12.5745	0	86	0	86			low	785	21.3441	0.437176	0	94	0	94			SREK1L score	4	1.08767	1	0.550685	1
	high	747	93.8082	0	14	0	10			high	1213	288.295	1.6499	0	68	0	68			low	4	8.27123	0	4.39452	0
0	alive	1493	98.9099	1	11	1	7		0	no recurrence	866	332.184	1.75981	1	73	0	73			high	3	0.30137	1	6	1
1	dead	953	136.7	0	25	0	20		1	recurrence	727	139.027	2.20881	0	98	0	98		0	alive	3	0.813699	1	0.210959	1
		748	209.689	1	17	1	6				85	334.096	2.58744	0	72	0	72		1	dead	3	1.58356	1	1	1
		1130	240.156	1	14	1	9				1539	269.961	2.60123	0	45	1	15		0	no recurrence	3	1.00822	1	0.5	1
		792	300.134	1	15	1	12				1171	260.123	2.85706	0	41	1	9		1	recurrence	3	3.75616	0	3.75616	0
		727	307.085	0	98	0	98				1381	132.787	2.8679	1	17	0	16				3	8.16438	0	8.16438	0
		1066	340.809	1	25	1	11				1223	163.302	2.89472	0	66	1	19				3	0.734247	1	0.117808	1
		825	356.282	0	86	0	86				953	46.5535	2.9364	0	25	0	20				3	1.18356	1	0.863014	1
		1543	378.465	1	24	1	15				747	30.4257	3.08319	0	14	0	10				3	1.36438	1	1.29863	1
		1381	380.822	1	17	0	16				66	689.791	3.1516	0	5	0	5				3	7.2411	0	7.2411	0
		933	447.689	1	18	1	16				80	487.102	3.54121	0	6	0	6				3	0.917808	1	0.30411	1
		1223	472.713	0	66	1	19				748	57.6341	3.63829	1	17	1	6				3	2.67123	1	0.482192	1
		1213	475.658	0	68	0	68				825	94.353	3.77606	0	86	0	86				3	0.410959	1	0.136986	1
		1302	486.316	0	61	0	61				811	2.90942	3.78358	0	86	0	86				3	2.6	1	0.643836	1
		848	520.17	0	83	0	83				848	134.232	3.87516	0	83	0	83				3	2.87671	1	0.909589	1
		1166	528.116	0	72	0	72				1319	212.864	3.99705	0	60	0	60				3	7.23562	0	1.47397	1
		1144	533.01	0	73	0	73				822	134.175	4.97077	0	86	0	86				2	4.96438	1	2.39452	0
		1457	566.134	0	54	1	10				1543	74.417	5.08573	1	24	1	15				2	3.01644	1	0.427397	1
		866	584.581	1	73	0	73				750	115.393	5.57584	1	69	1	8				2	1.12603	1	0.4	1
		796	631.259	0	57	0	57				796	106.411	5.93225	0	57	0	57				2	3.44931	1	0.884932	1
		750	643.411	1	69	1	8				1177	135.198	5.95816	0	71	0	71				2	9.23562	0	9.23562	0
		822	666.951	0	86	0	86				782	178.126	5.96118	0	95	1	74				2	4.73151	1	2.28219	0
		1539	702.231	0	45	1	15				72	522.352	6.10188	1	28	1	28				2	3.33699	1	0.49863	1
		1171	743.189	0	41	1	9				1082	114.47	7.10486	1	20	1	6				2	1.50411	1	0.457534	1
		1177	805.533	0	71	0	71				62	304.893	7.21819	0	100	0	100				2	8.95616	0	7.8	0
		1082	813.292	1	20	1	6				81	220.183	7.2656	1	35	1	24				2	4.67671	1	4.17534	0
		1008	814.462	0	75	1	70				792	40.7569	7.364	1	15	1	12				2	0.745205	1	0.156164	1
		1319	850.83	0	60	0	60				68	297.03	7.43307	1	2	1	2				2	8.49315	0	6.8	0
		85	864.451	0	72	0	72				1068	108.98	8.15126	0	76	1	72				2	8.7863	0	8.7863	0
		1068	888.326	0	76	1	72				83	790.132	9.28748	0	5	1	4				2	0.915068	1	0.347945	1
		1210	891.8	0	68	0	68				53	193.565	9.39606	0	110	0	110				1	1.69315	0	1.28767	1
		782	1061.84	0	95	1	74				863	158.046	9.80683	1	45	1	12				1	6.65753	0	5.7	0
		60	1156.54	0	107	0	54				60	114.542	10.0971	0	107	0	54				1	4.15616	0	1.53699	1
		1062	1340.89	0	76	1	62				1493	9.64818	10.2517	1	11	1	7				1	7.03014	0	0.682192	1
		863	1549.93	1	45	1	12				64	373.219	10.3096	1	12	1	12				1	6.14794	1	3.20548	0
		81	1599.76	1	35	1	24				82	302.04	10.3301	1	7	1	1				1	7.3589	0	7.3589	0
		802	1683.78	0	92	1	92				1457	54.7108	10.3478	0	54	1	10				1	8.20548	0	2.91233	0
		80	1724.93	0	6	0	6				1166	48.7177	10.8403	0	72	0	72				1	8.49041	0	8.49041	0
		53	1818.75	0	110	0	110				75	257.76	10.9816	1	27	1	9				1	8.26301	0	8.26301	0
		66	2173.95	0	5	0	5				77	220.38	11.8815	1	1	1	1				1	7.33425	0	7.33425	0
		62	2200.78	0	100	0	100				71	521.444	12.6454	1	21	1	11				1	6.74247	1	0.128767	1
		68	2207.84	1	2	1	2				78	179.726	13.4963	0	6	1	93				1	7.53425	0	7.53425	0
		1124	2229.32	1	20	1	11				1062	95.1418	14.0936	0	76	1	62				0	7.45205	0	7.45205	0
		1489	2245.37	1	18	1	10				84	239.558	16.4835	0	5	1	5			Log-rank (Mantel-Cox) test		P=0.0047		P=0.0126
		78	2425.63	0	6	1	93				1008	44.9552	18.1172	0	75	1	70					Graphs plotted in Prism 7 version 1.0
		77	2618.45	1	1	1	1				1144	26.2808	20.2814	0	73	0	73
		75	2830.61	1	27	1	9				67	159.43	25.9176	0	12	0	12
		82	3120.11	1	7	1	1				1489	84.237	26.6554	1	18	1	10
		72	3187.33	1	28	1	28				1210	33.3496	26.7409	0	68	0	68
		64	3847.73	1	12	1	12				802	54.5365	30.8745	0	92	1	92
		84	3948.75	0	5	1	5				1066	10.6555	31.9845	1	25	1	11
		65	4047.12	1	84	1	8				65	121.07	33.428	1	84	1	8
		67	4132.05	0	12	0	12				1130	7.11041	33.7752	1	14	1	9
		71	6593.89	1	21	1	11				933	9.76745	45.8348	1	18	1	16
		83	7338.34	0	5	1	4				1124	45.1842	49.3384	1	20	1	11
		Log-rank (Mantel-Cox) test			P=0.0012		P=0.0065				Log-rank (Mantel-Cox) test				P=0.0060		P=0.0005
					Graphs plotted in Prism 7 version 1.0										Graphs plotted in Prism 7 version 1.0
	fig.S1d									fig.S1e	N=48, 48 pairs of HCC tumor and match normal tissue sections.
	SREK1S	no	SREK1S	Status	Survival (Months)	Recurrent Status	Recurrence (Months)				no	SREK1L IHC score
	low	794	1.63867	0	94	0	12					HCC-T	HCC-MN
	high	811	2.90942	0	86	0	86				1	4	1
0	alive	1130	7.11041	1	14	1	9				2	4	2
1	dead	1493	9.64818	1	11	1	7				3	4	0
		933	9.76745	1	18	1	16				4	4	2
		1066	10.6555	1	25	1	11				5	4	1
		785	21.3441	0	94	0	94				6	3	1
		1144	26.2808	0	73	0	73				7	3	1
		747	30.4257	0	14	0	10				8	3	2
		1210	33.3496	0	68	0	68				9	3	0
		792	40.7569	1	15	1	12				10	3	0
		1008	44.9552	0	75	1	70				11	3	0
		1124	45.1842	1	20	1	11				12	3	1
		953	46.5535	0	25	0	20				13	3	2
		1166	48.7177	0	72	0	72				14	3	1
		802	54.5365	0	92	1	92				15	3	1
		1457	54.7108	0	54	1	10				16	3	0
		748	57.6341	1	17	1	6				17	3	0
		838	62.8988	0	86	0	86				18	3	0
		1543	74.417	1	24	1	15				19	3	1
		1489	84.237	1	18	1	10				20	3	1
		825	94.353	0	86	0	86				21	3	0
		1062	95.1418	0	76	1	62				22	2	1
		796	106.411	0	57	0	57				23	2	0
		1068	108.98	0	76	1	72				24	2	0
		1082	114.47	1	20	1	6				25	2	2
		60	114.542	0	107	0	54				26	2	1
		750	115.393	1	69	1	8				27	2	1
		65	121.07	1	84	1	8				28	2	0
		1381	132.787	1	17	0	16				29	2	0
		822	134.175	0	86	0	86				30	2	1
		848	134.232	0	83	0	83				31	2	1
		1177	135.198	0	71	0	71				32	2	0
		727	139.027	0	98	0	98				33	2	1
		863	158.046	1	45	1	12				34	2	0
		67	159.43	0	12	0	12				35	2	1
		1223	163.302	0	66	1	19				36	1	0
		782	178.126	0	95	1	74				37	1	1
		78	179.726	0	6	1	93				38	1	0
		53	193.565	0	110	0	110				39	1	1
		1319	212.864	0	60	0	60				40	1	0
		81	220.183	1	35	1	24				41	1	0
		77	220.38	1	1	1	1				42	1	0
		84	239.558	0	5	1	5				43	1	0
		75	257.76	1	27	1	9				44	1	1
		1171	260.123	0	41	1	9				45	1	1
		1539	269.961	0	45	1	15				46	1	0
		1213	288.295	0	68	0	68				47	1	0
		68	297.03	1	2	1	2				48	0	0
		82	302.04	1	7	1	1				SD	1.02105	0.672404
		62	304.893	0	100	0	100				Avrg	2.25	0.625
		866	332.184	1	73	0	73			Paired t test, Two-tailed			P<0.0001
		85	334.096	0	72	0	72					Graphs plotted in Prism 7 version 1.0
		64	373.219	1	12	1	12
		80	487.102	0	6	0	6
		71	521.444	1	21	1	11
		72	522.352	1	28	1	28
		66	689.791	0	5	0	5
		83	790.132	0	5	1	4
		1302	1310.13	0	61	0	61
		Log-rank (Mantel-Cox) test			P=0.2337		P=0.3315
				Graphs plotted in Prism 7 version 1.0

## Sheet: Fig.2a-c
Incucyte cell growth analysis by monitoring the cell density.																					Colony numbers is calculated and three independent experiments was performed.
N = 3 biological replicates. Data values normalized to time 0h.
	Hep3B cell										HCCLM3 cell												Hep3B cell			HCCLM3 cell
Fig.2a	Hours	shScram			shE10#1			shE10#2			Hours	shScram			shE10#1			shE10#2			Fig.2b		shScram	shE10#1	shE10#2	shScram	shE10#1	shE10#2
		Exp1	Exp2	Exp3	Exp1	Exp2	Exp3	Exp1	Exp2	Exp3		Exp1	Exp2	Exp3	Exp1	Exp2	Exp3	Exp1	Exp2	Exp3		Exp1	288	62	75	273	112	140
	0	1	1	1	1	1	1	1	1	1	0	1	1	1	1	1	1	1	1	1		Exp2	310	53	99	290	97	163
	6	1.6048	1.71828	1.66602	1.71076	1.70418	1.63534	1.63737	1.60147	1.65212	6	1.39081	1.3491	1.30855	1.24871	1.31191	1.31938	1.36972	1.3456	1.35985		Exp3	240	89	83	336	137	133
	12	1.97837	2.1991	2.23873	2.06939	1.9349	1.89566	1.89196	1.93929	1.90312	12	1.73022	1.7004	1.61945	1.47329	1.55647	1.55536	1.59709	1.59047	1.64676				Graphs plotted in Prism 7 version 1.0
	18	2.24582	2.524	2.49973	2.14099	2.11032	2.07862	2.08931	2.09835	2.11905	18	1.79434	1.93708	1.83951	1.57146	1.63582	1.67247	1.72827	1.73667	1.80154
	24	2.46301	2.8197	2.88768	2.26842	2.24512	2.39416	2.42849	2.27843	2.30011	24	2.19636	2.11337	2.18978	1.64569	1.73945	1.77405	1.882	1.85736	1.98886
	30	2.9117	3.2034	2.98152	2.35435	2.34693	2.55509	2.62826	2.40227	2.58169	30	2.4653	2.27686	2.49914	1.74536	1.8267	1.87049	2.01396	1.97359	2.10739	Spheres numbers is calculated and three independent experiments was performed.
	36	3.23119	3.70865	3.62189	2.46276	2.5951	2.69018	2.79682	2.74024	2.81598	36	2.6877	2.44131	2.86873	1.83516	1.9355	1.94344	2.12308	2.12798	2.23691	Fig.2c		Hep3B cell			HCCLM3 cell
	42	3.70359	4.56245	4.00403	2.63675	2.79777	2.82191	3.04849	3.02776	3.07109	42	2.87796	2.68335	3.0522	1.98158	2.12021	2.15859	2.35915	2.32132	2.51584			shScram	shE10#1	shE10#2	shScram	shE10#1	shE10#2
	48	4.18629	5.15802	4.41844	2.89796	3.07077	3.04481	3.42727	3.24568	3.51191	48	3.14935	3.15666	3.37368	2.24339	2.43657	2.42196	2.72696	2.70081	2.95161		Exp1	98	41	56	58	15	36
	49	4.44338	5.14086	3.85698	2.8146	3.13995	3.1154	3.82762	3.43798	3.62711	49	3.23241	3.10508	3.83817	2.43147	2.54669	2.57154	2.97338	2.89792	3.07839		Exp2	82	30	68	66	19	25
	50	4.50708	5.46311	3.94808	2.93869	3.01123	3.17051	3.63293	3.50157	3.67538	50	3.37819	3.21208	4.10151	2.4771	2.61014	2.65593	2.92995	2.94882	3.16334		Exp3	115	53	49	70	23	29
	52	4.5146	5.46888	4.25574	3.02	3.1174	3.20385	3.59744	3.39309	3.71344	52	3.46858	3.5541	4.38753	2.54584	2.71349	2.72676	3.10644	2.98019	3.28427				Graphs plotted in Prism 7 version 1.0
	55	4.89097	5.81175	4.56955	3.11571	3.25127	3.2478	3.68411	3.64925	3.78682	55	3.7065	3.86785	4.50618	2.70559	2.89193	2.92516	3.38737	3.15471	3.50957
	58	5.22206	6.46221	4.68238	3.25748	3.37738	3.30741	4.09794	3.83966	3.99302	58	3.88953	4.11127	4.87347	2.84313	3.08234	3.09653	3.58823	3.33553	3.69006
	61	5.43457	6.74806	5.14666	3.31799	3.38465	3.44864	4.1867	4.19898	4.08911	61	4.07321	4.46765	5.09761	2.97756	3.28292	3.35223	3.85326	3.45754	3.92039
	64	5.84239	7.41021	5.32807	3.46912	3.40128	3.58821	4.29835	4.25789	4.5483	64	4.3151	4.73873	5.29421	3.24227	3.50744	3.58809	4.0534	3.67755	4.14785
	67	6.08941	7.78648	5.88189	3.57089	3.53128	3.60524	4.66161	4.40655	4.7335	67	4.6855	4.82538	5.40905	3.44253	3.72425	3.85519	4.25277	3.97162	4.3692
	70	6.56212	8.54313	6.45003	3.65088	3.62904	3.71538	4.92103	4.66632	5.09051	70	5.24455	5.03034	5.82219	3.61802	3.99503	4.12953	4.62741	4.18684	4.6167
	73	7.09095	8.97439	6.94215	3.79635	3.79154	3.80465	5.17814	5.17262	5.42356					Graphs plotted in Prism 7 version 1.0
	74	7.65758	9.70252	7.30445	3.87547	3.77026	3.82753	5.55122	5.38184	5.83435
	76	7.89743	9.85532	7.63246	3.97315	3.8436	3.9699	5.77694	5.58473	5.82517
	79	8.10182	10.149	8.81796	4.14678	4.08789	4.32122	5.8751	5.80849	6.23838
				Graphs plotted in Prism 7 version 1.0
	Evaluation of xenograft tumor growth of stably knockdown Hep3B cells by calculating the tumor volume, N=8 eight mice for each groups, The mice are sacrificed when tumors volume reach to 2 mm3 and tumors were taken for further analysis												Tumor volume=(Length ╳ Width2)/2
		shScram								shE10#1								shE10#2
	Days pti	mouse 1	mouse 2	mouse 3	mouse 4	mouse 5	mouse 6	mouse 7	mouse 8	mouse 9	mouse 10	mouse 11	mouse 12	mouse 13	mouse 14	mouse 15	mouse 16	mouse 17	mouse 18	mouse 19	mouse 20	mouse 21	mouse 22	mouse 23	mouse 24
	11	128.77	85.24	64.83	161.84	85	124.93	46.23	102.34	61.06	42.03	67.97	85.24	66.03	71.66	72.03	38.66	47.2	75.63	95.29	40	85.18	44.38	98.7	97.47
	15	305.09	131.2	126.51	310.01	125.39	201.64	75.63	164.78	97.69	48.07	135.82	128.58	88.48	113.49	112.9	65.66	71.42	128.58	142.88	65.66	198.83	73.01	277.11	126
	18	485	172.8	173.78	403.97	194.12	237.14	87.13	232.73	105.88	61.36	180.92	166.7	103.52	140.4	126.15	81.12	88.43	126.41	146.85	71.25	252.05	83.11	361	148.84
	22	1024	482.45	328.74	1096.85	381.02	493.97	268.58	382.34	115.18	71.25	234.48	218.05	133.96	201.14	146.2	99.09	97.69	154.8	162.66	78.65	360.86	92.26	454.67	173.4
	25	1460.2	655	721.41	1627.78	706.74	900.42	516.1	749.7	147.6	98.31	261.56	253.13	178.85	230.3	193.84	120.93	139.24	167.45	240.12	90.94	423.86	113.13	503.34	176.42
	29	2086.4	878.08	1061.47	2413.15	951.81	1341.98	1193.55	1061.47	188.54	108.19	388.08	302.38	226.48	363.38	274.36	187.27	186.37	194.56	275.2	97.56	686.07	139.26	567	231.23
	32	2602.45	1468.19	1313.22	2964.6	1429.97	1686.61	1679.62	1980	219.28	136.8	465.75	316.37	266.81	379.31	302.38	210.7	202.55	209.09	339.58	102.6	744.67	160.55	700.77	261.61
									Graphs plotted in Prism 7 version 1.0

## Sheet: Fig.S2a-d
												Incucyte cell growth analysis by monitoring the cell growth (by density) and wound healing.
												N = 3 biological replicates. Data values normalized to time 0h.
Fig.S2a	N = 3 biological replicates, (i, ii) represent technical replicates. Data values normalized to siScram of each experiments.										Fig.S2c
		Hep3B										Hep3B cell											HCCLM3 cell
		Exp1			Exp2			Exp3				Hours	siScram			siE10#1			siE10#2				Hours	siScram			siE10#1			siE10#2
		i	ii	Avrg	i	ii	Avrg	i	ii	Avrg			Exp1	Exp2	Exp3	Exp1	Exp2	Exp3	Exp1	Exp2	Exp3			Exp1	Exp2	Exp3	Exp1	Exp2	Exp3	Exp1	Exp2	Exp3
	siScram	0.972375	1.02763	1	1.08607	0.913926	1	1.05269	0.947306	1		0	1	1	1	1	1	1	1	1	1		0	1	1	1	1	1	1	1	1	1
	siE10#1	0.155319	0.156191	0.155755	0.159423	0.151427	0.155425	0.177899	0.18709	0.182495		6	1.30063	1.23863	1.29258	1.11993	1.11826	1.12069	1.14054	1.16922	1.1351		3	1.12038	1.13071	1.08789	0.981447	0.968237	0.986423	0.995758	0.997423	1.08819
	siE10#2	0.196559	0.178856	0.187707	0.172671	0.161526	0.167098	0.200653	0.224669	0.212661		9	1.53315	1.50931	1.61458	1.20595	1.23481	1.23254	1.3233	1.34547	1.29049		6	1.22847	1.25685	1.29826	0.964681	0.949492	0.930924	1.0147	1.02496	1.05295
												12	1.82539	1.74605	1.91916	1.33856	1.36837	1.33919	1.52196	1.53019	1.48097		9	1.40141	1.41881	1.42131	0.966424	0.965004	1.04319	1.0448	1.03911	1.04509
		HCCLM3										15	1.90431	1.93397	2.02156	1.41248	1.3762	1.35494	1.58794	1.61226	1.57461		12	1.53842	1.54813	1.54712	0.982137	0.986797	0.998458	1.06962	1.08406	1.15807
		Exp1			Exp2			Exp3				18	2.05987	1.97669	2.18493	1.39922	1.3755	1.37585	1.69949	1.63568	1.59494		15	1.6947	1.69311	1.64601	0.995386	0.999172	1.0272	1.11086	1.14641	1.17148
		i	ii	Avrg	i	ii	Avrg	i	ii	Avrg		21	2.28653	2.17589	2.39466	1.39197	1.3912	1.38935	1.69901	1.67821	1.70783		18	1.85162	1.89089	1.8321	1.01879	1.01735	1.06669	1.15956	1.18668	1.25605
	siScram	1.04598	0.954024	1	0.97067	1.02933	1	0.980339	1.01966	1		24	2.34871	2.4182	2.61936	1.42368	1.40299	1.39752	1.75803	1.73629	1.74113		21	1.95305	2.01533	1.9323	1.03874	1.05502	1.0939	1.20228	1.25463	1.31525
	siE10#1	0.200676	0.223587	0.212131	0.211686	0.223756	0.217721	0.235898	0.21781	0.226854		27	2.61768	2.57966	2.69751	1.45581	1.43594	1.43805	1.82349	1.76992	1.76312		24	2.12893	2.06529	2.03014	1.05561	1.07207	1.10485	1.25007	1.31488	1.37846
	siE10#2	0.26957	0.283417	0.276494	0.272503	0.296978	0.28474	0.291898	0.317771	0.304834		30	2.72424	2.78457	2.92259	1.50564	1.45009	1.43622	1.86105	1.83428	1.76644		27	2.21427	2.27147	2.2472	1.08042	1.1066	1.115	1.32997	1.39216	1.41801
					Graphs plotted in Prism 7 version 1.0							33	2.90782	3.01886	3.27467	1.52133	1.48246	1.46264	1.89758	1.89905	1.82444		30	2.34835	2.35811	2.33546	1.13214	1.13281	1.15941	1.4149	1.46721	1.48585
Fig.S2b												36	3.22568	3.29215	3.53993	1.54135	1.51371	1.46852	2.00053	1.99383	1.89352		33	2.51729	2.52297	2.56298	1.16927	1.18026	1.19466	1.52002	1.54855	1.56691
		Hep3B										39	3.39378	3.44236	3.71461	1.54978	1.52588	1.50055	2.07734	2.0197	1.98722		36	2.69956	2.76788	2.70679	1.21638	1.22633	1.22774	1.61673	1.70356	1.80081
		Exp1			Exp2			Exp3				42	3.82363	3.65419	3.84928	1.56858	1.52932	1.53104	2.14875	2.09695	2.10024		39	2.89022	2.96724	2.82311	1.28664	1.29561	1.32011	1.7824	1.83984	1.97275
		i	ii	Avrg	i	ii	Avrg	i	ii	Avrg		45	4.00392	4.0026	4.29148	1.5955	1.55244	1.57697	2.1844	2.13016	2.16747		42	3.10298	3.2284	3.16702	1.34462	1.37244	1.35201	1.97317	1.91129	2.04622
	shScram	1.01	1.07	1.04	1.03	1.09	1.06	0.9	0.92	0.91		48	4.09633	4.45138	4.5997	1.61796	1.57486	1.61099	2.22833	2.18291	2.25703		45	3.35127	3.51306	3.34898	1.40823	1.45131	1.45706	2.04172	2.0888	2.19555
	shE10#1	0.11	0.13	0.12	0.14	0.1	0.12	0.15	0.11	0.13		51	4.54326	4.84556	4.86057	1.66919	1.62623	1.6402	2.35508	2.29808	2.33923		48	3.50604	3.67885	3.49552	1.48399	1.52821	1.54221	2.2803	2.29677	2.27925
	shE10#2	0.28	0.26	0.27	0.33	0.27	0.3	0.31	0.25	0.28		54	4.75001	5.04759	5.15673	1.71653	1.6788	1.68861	2.348	2.3304	2.40149		51	3.72378	3.84557	3.6223	1.59544	1.61608	1.67559	2.33755	2.41245	2.42889
												57	4.92672	5.40906	5.54532	1.76765	1.73052	1.77576	2.43872	2.54251	2.50982		54	3.95969	4.01132	3.91133	1.69941	1.70537	1.78434	2.45589	2.52951	2.58796
		HCCLM3										60	5.18498	5.8118	6.00931	1.78998	1.76482	1.8266	2.55102	2.49373	2.6178		57	4.23234	4.2354	4.12391	1.7989	1.81066	1.8484	2.76645	2.72588	2.78712
		Exp1			Exp2			Exp3									Graphs plotted in Prism 7 version 1.0						60	4.33205	4.46525	4.36621	1.90162	1.9506	1.96041	2.85875	3.02996	3.01236
		i	ii	Avrg	i	ii	Avrg	i	ii	Avrg	Fig.S2d
	shScram	1.09	1.13	1.11	1.03	1.03	1.03	0.88	0.86	0.87		Hep3B cell											HCCLM3 cell
	shE10#1	0.24	0.2	0.22	0.26	0.24	0.25	0.25	0.29	0.27		Hours	siScram			siE10#1			siE10#2				Hours	siScram			siE10#1			siE10#2
	shE10#2	0.35	0.37	0.36	0.36	0.34	0.35	0.38	0.38	0.38			Exp1	Exp2	Exp3	Exp1	Exp2	Exp3	Exp1	Exp2	Exp3			Exp1	Exp2	Exp3	Exp1	Exp2	Exp3	Exp1	Exp2	Exp3
					Graphs plotted in Prism 7 version 1.0							0	0	0	0	0	0	0	0	0	0		0	0	0	0	0	0	0	0	0	0
												3	8.59211	8.25577	8.75337	1.30541	1.52771	1.55456	2.87873	2.82889	2.90676		3	4.15132	4.21194	4.30828	1.2542	1.22716	1.24505	2.64288	2.6918	2.7133
												6	17.1429	17.8987	17.7113	2.51034	2.97721	2.87474	4.54439	4.50509	4.25182		6	9.96766	9.7356	9.22142	1.75664	1.79951	1.77448	7.845	7.86867	7.82936
												9	24.605	24.4838	24.7744	3.40721	3.696	3.50888	5.99244	5.87638	5.68337		9	14.3408	14.4071	14.256	2.96957	2.93831	2.89097	12.2524	12.2599	12.491
												12	32.0221	33.7891	31.3214	4.78159	4.94795	4.49167	7.3779	7.88605	7.85017		12	20.8321	22.4941	20.3413	4.48086	4.42414	4.36404	14.3453	14.2239	14.4558
												15	39.6084	38.1343	39.2938	5.51954	5.08373	5.41549	8.55931	8.29497	8.48385		15	23.8235	23.3556	24.0735	6.17161	6.11112	6.26782	16.9572	16.8289	16.4774
												18	47.223	46.72	45.3551	6.49799	6.05374	6.60484	9.89615	9.98178	9.72737		18	26.1571	26.0782	27.4736	6.55646	6.58309	6.56716	20.3334	20.4748	20.2583
												21	54.1519	52.9141	53.26	7.71949	7.41547	7.78838	10.866	10.8367	10.0808		21	31.5193	31.5504	30.5806	7.91627	7.93861	7.98878	23.1093	23.8351	24.2519
																	Graphs plotted in Prism 7 version 1.0						24	34.5007	34.4071	34.6267	10.3092	10.34	10.3369	26.69	26.7896	26.7881
																							27	39.922	38.0906	38.6975	11.7076	11.7715	11.711	31.0788	31.6687	32.6865
																							30	43.5618	43.0856	42.7769	14.5666	14.5831	14.5641	35.1952	35.5732	36.1794
																							33	47.5322	48.1513	47.0959	17.6636	17.9106	17.8649	39.9225	39.9496	38.8289
																							36	50.2407	51.0209	50.8825	19.9784	19.7574	19.927	41.2988	41.718	42.0983
																							39	54.8162	56.509	55.6976	22.9135	22.8706	22.8667	43.5083	43.5555	43.7901
																							42	57.5589	59.4318	59.2675	26.5165	26.6373	26.4516	44.366	44.6157	45.2226
																							45	60.0123	63.4992	62.601	29.9527	29.0372	30.0673	46.4928	46.4051	46.5197
																							48	63.9812	65.91	65.5346	32.5908	32.2732	32.1487	47.8401	47.41	47.5532
																							51	68.9705	68.3122	69.0827	34.7119	35.1497	33.6969	48.4306	49.524	49.1346

## Sheet: Fig.S2g-j, l,n
Fig.S2g	N = 3 biological replicates, (i, ii) represent technical replicates. Data values normalized to siScram of three times experiements.											Fig.S2l	SREK1L mRNA level normalized to Actin control, and further normalized to GFP control
		Hep3B											'Exp.' refers to each experimental biological replicate. Biological replicates ≥ 3.
		Exp1			Exp2			Exp3					(i-iii) represent technical replicates
		i	ii	Avrg	i	ii	Avrg	i	ii	Avrg				GFP				SREK1L
	siScram	0.92	0.98	0.95	1	1.06	1.03	1.09	0.95	1.02				i	ii	iii	Avrg		i	ii	iii	Avrg
	siE9E11#1	0.21	0.25	0.23	0.33	0.39	0.36	0.28	0.14	0.21			Exp1	1.04133	1.06632	0.900577	1.00274	Exp1	5.15856	5.48392	4.63535	4.63535
	siE9E11#2	0.36	0.4	0.38	0.27	0.31	0.29	0.41	0.43	0.42			Exp2	0.883039	1.10676	1.02321	1.00434	Exp2	4.1912	4.47204	4.11906	4.11906
	siE9E11#3	0.49	0.53	0.51	0.4	0.42	0.41	0.33	0.37	0.35			Exp3	0.99399	1.04292	0.964644	1.00052	Exp3	5.83431	5.82322	5.48955	5.48955
		HCCLM3											Exp4	0.967685	1.09474	0.94396	1.00213	Exp4	5.11852	5.68252	5.42866	5.42866
		Exp1			Exp2			Exp3										Exp5	4.71942	5.2491	5.4098	5.4098
		i	ii	Avrg	i	ii	Avrg	i	ii	Avrg								Exp6	5.09423	5.49792	5.16452	5.16452
	siScram	0.99	0.85	0.92	1.06	1	1.03	1.09	1.01	1.05								Exp7	6.77903	6.86054	6.73052	6.73052
	siE9E11#1	0.54	0.38	0.46	0.44	0.38	0.41	0.39	0.51	0.45							Graphs plotted in Prism 7 version 1.0
	siE9E11#2	0.63	0.59	0.61	0.51	0.57	0.54	0.33	0.35	0.34
	siE9E11#3	0.55	0.61	0.58	0.31	0.31	0.31	0.41	0.47	0.44		Fig.S2n	pH3S10 and DAPI positive cells were counted per image area by imageJ version 1.51j8. Raw image data is available upon request.
					Graphs plotted in Prism 7 version 1.0								N = 3 biological replicates. (i -x) represents ten independent images area.
Fig.S2h
													4-days post PHx
																i	ii	iii	iv	v	vi	vii	viii	ix	x	Avrg (pH3S10+ cells %)
													GFP	Mouse 1	DAPI+ cell no.	2386	3286	2160	2321	2643	3054	1659	2205	1242	1762	7.07501
															pH3S10+ cell no.	150	239	153	153	124	169	148	118	122	162
															pH3S10+ cell %	6.28667	7.27328	7.08333	6.59199	4.69164	5.53373	8.92104	5.35147	9.82287	9.1941
														Mouse 2	DAPI+ cell no.	1492	1616	1557	1097	1123	1419	1001	1268	1106	1336	7.02287
															pH3S10+ cell no.	93	74	98	88	83	99	84	88	95	91
															pH3S10+ cell %	6.23324	4.57921	6.29416	8.02188	7.39092	6.97674	8.39161	6.94006	8.58951	6.81138
														Mouse 3	DAPI+ cell no.	2580	1932	2763	2530	2389	2721	2571	2899	2543	2573	6.96884
															pH3S10+ cell no.	168	126	182	111	182	192	194	178	225	218
															pH3S10+ cell %	6.51163	6.52174	6.58704	4.38735	7.61825	7.05623	7.5457	6.14005	8.84782	8.4726
													SREK1L	Mouse 1	DAPI+ cell no.	2074	3955	2804	3372	3849	3364	5884	5143	6075	4062	12.3392
															pH3S10+ cell no.	355	535	296	379	536	492	674	563	533	456
															pH3S10+ cell %	17.1167	13.5272	10.5563	11.2396	13.9257	14.6254	11.4548	10.9469	8.77366	11.226
														Mouse 2	DAPI+ cell no.	1087	1759	1128	1143	1029	1200	1175	1112	1561	1317	11.3036
															pH3S10+ cell no.	142	148	127	125	124	137	164	143	139	134
															pH3S10+ cell %	13.0635	8.41387	11.2589	10.9361	12.0505	11.4167	13.9574	12.8597	8.90455	10.1746
Fig.S2i	N = 3 biological replicates. Data values normalized to time 0h.													Mouse 3	DAPI+ cell no.	2526	1782	1550	2318	2587	2189	2074	2526	1551	1771	13.239
	Hours	siScram			siE9E11#1			siE10#2							pH3S10+ cell no.	191	191	90	204	151	156	169	159	1007	127
		Exp1	Exp2	Exp3	Exp1	Exp2	Exp3	Exp1	Exp2	Exp3					pH3S10+ cell %	7.56136	10.7183	5.80645	8.80069	5.83688	7.12654	8.14851	6.29454	64.9259	7.17109
	0	1	1	1	1	1	1	1	1	1			8-days post PHx
	12	1.46	1.18	1.48	1.25	1.59	1.29	0.99	1.23	1.25						i	ii	iii	iv	v	vi	vii	viii	ix	x
	24	2.15	1.54	2.11	1.74	2.29	1.89	1.15	1.46	1.57			GFP	Mouse 1	DAPI+ cell no.	4980	9237	8314	8207	8092	9821	9621	8023	8518	8351	2.2035
	36	3.07	2.45	3.26	2.41	3.56	2.6	1.27	1.7	1.66					pH3S10+ cell no.	63	214	230	153	222	169	229	172	219	189
	48	4.4	3.66	4.63	3.48	5.25	3.87	1.56	1.96	2.08					pH3S10+ cell %	1.26506	2.31677	2.76642	1.86426	2.74345	1.7208	2.38021	2.14384	2.57103	2.2632
	60	6.36	5.32	6.62	5.37	7.13	5.35	1.98	2.38	2.51				Mouse 2	DAPI+ cell no.	5531	3626	4163	3513	3287	3456	5657	4649	4062	5513	2.31426
	72	7.97	7.33	8.44	7.71	9.73	7.59	2.27	2.73	3.14					pH3S10+ cell no.	117	78	108	93	63	73	144	108	118	101
	84	10.1	9.3	10.38	10.41	11.38	10.79	2.9	3.47	3.75					pH3S10+ cell %	2.11535	2.15113	2.59428	2.64731	1.91664	2.11227	2.54552	2.32308	2.90497	1.83203
	96	11.71	11.22	12.34	12.54	12.58	12.3	3.93	4.64	4.74				Mouse 3	DAPI+ cell no.	2624	2772	2521	3102	2457	2582	2055	2188	1777	2569	2.87811
	108	13.33	13.2	13.94	14.72	13.98	14.04	4.49	5.66	6.11					pH3S10+ cell no.	59	62	73	98	77	75	53	73	55	82
	120	14.17	14.03	14.92	15.12	15.82	15.65	5.98	7.06	7.47					pH3S10+ cell %	2.24848	2.23665	2.89568	3.15925	3.1339	2.90473	2.57908	3.33638	3.0951	3.1919
					Graphs plotted in Prism 7 version 1.0								SREK1L	Mouse 1	DAPI+ cell no.	4707	6937	5027	4268	6086	4037	7495	7454	4798	5564	3.06434
															pH3S10+ cell no.	102	216	105	113	252	182	199	130	192	199
Fig.S2j	N = 3 biological replicates. The original data is from reference 29														pH3S10+ cell %	2.16699	3.11374	2.08872	2.64761	4.14065	4.5083	2.6551	1.74403	4.00167	3.57656
	E12.5	E14.5	E17.5	Neonatal	Adult									Mouse 2	DAPI+ cell no.	5041	5731	3944	3415	3660	3720	2980	4739	4767	4749	4.15235
	7.73482	8.03987	7.98122	6.79317	6.3443										pH3S10+ cell no.	215	221	164	155	138	149	120	221	192	200
	8.14005	8.01245	7.5891	6.66325	6.49478										pH3S10+ cell %	4.26503	3.85622	4.15822	4.5388	3.77049	4.00538	4.02685	4.66343	4.02769	4.21141
	7.75829	8.10108	7.31209	7.39991	6.35297									Mouse 3	DAPI+ cell no.	2186	2448	1991	1969	2481	2442	1488	1558	1725	1973	5.09717
			Graphs plotted in Prism 7 version 1.0												pH3S10+ cell no.	87	105	117	112	86	123	93	73	124	89
															pH3S10+ cell %	3.97987	4.28922	5.87644	5.68817	3.46634	5.03686	6.25	4.68549	7.18841	4.5109
																				Graphs plotted in Prism 7 version 1.0

## Sheet: Fig.3b-d, S3d
SREK1L expression copy number(SREK1L CN) was determined by normalizing the SREK1L expression to its ORF DNA clone and GAPDH mRNA expression (control)
The relative expression of SREK1L (rel SREK1L) in 24 cell lines was further determined by normalization to the CN of Mahlavu cell (regarded as 1).																				low expression
The relative S-D, A-A and B-T expression is determined by two technical repeats and further normalized to GAPDH gene in HCC cell lines and tissues. Raw data of each repeats is available upon requested.																				high expression
fig.3b	Cell lines	SREK1L CN	rel SREK1L	rel S-D	rel A-A	rel B-T	fig.3b,c		HCC-T					HCC-MN			fig.3d and S3d	Tissue no.	rel S-D	rel A-A	rel B-T	Status	Survival (Months)	Recurrent Status	Recurrence (Months)
	Huh1	675.448	1.10626	0.16	1.78	0.79		Tissue no.	SREK1L CN	rel S-D	rel A-A	rel B-T	Tissue no.	rel S-D	rel A-A	rel B-T		811	0	0	0	0	86	0	86
	Huh7	1328.66	2.1761	2.75	1.56	3.14		794	0	0.0789923	0	0.586739	794	0.45952	1.92807	0.524881		838	0.388371	0.294131	0.203135	0	86	0	86
	Hep3B	1069.49	1.75163	0.83	1.5	1.13		785	9.3311	1.74571	1.43528	1.04651	785	0.733855	1.36034	0.738204		1539	0.685914	0.453658	0.248056	0	45	1	15
	HepG2	1639.49	2.68519	0.89	3.75	2.3		811	11.008	0	0	0	811	0	0	0		792	0.186361	0.153894	0.402803	1	15	1	12
	HCCLM3	394.035	0.645357	0.12	0.24	0.29		838	12.5745	0.388371	0.294131	0.203135	838	1.76967	1.21567	0.397156		75	1.40631	1.79742	0.434539	1	27	1	9
	Bel7404	610.568	1	1.32	0.74	1.22		747	93.8082	1.24687	0.245587	0.882535	747	0.67758	1.01281	0.477144		53	0.0230606	0.112587	0.451018	0	110	0	110
	Mahlavu	678.018	1.11047	1.1	0.21	0.24		1493	98.9099	1.12827	0.251725	1.00612	1493	0.931335	1.23302	0.649323		748	0.910006	0.099014	0.455566	1	17	1	6
	HLE	842.275	1.37949	0.2	0.2	0.41		953	136.7	0.758157	0.13689	0.569982	953	0.465373	1.42188	0.359636		1302	0.56113	4.07599	0.50877	0	61	0	61
	JHH2	662.527	1.0851	4.98	1.64	4.34		748	209.689	0.910006	0.099014	0.455566	748	0.887189	1.13232	0.478328		1381	0.965362	0.590664	0.526801	1	17	0	16
	JHH4	971.8	1.59163	5.19	3.7	2.37		1130	240.156	0.322264	0.722315	1.81156	1130	0.892111	0.112584	1.53347		81	1.71552	0.8758	0.530141	1	35	1	24
	JHH5	1569.37	2.57034	10.39	5.65	6.37		792	300.134	0.186361	0.153894	0.402803	792	1.30941	1.52783	0.823244		60	0.423662	0.40442	0.549022	0	107	0	54
	JHH7	522.907	0.856426	5.6	1.97	1.94		727	307.085	1.76773	1.41543	2.03474	727	0.226645	1.64335	0.707526		953	0.758157	0.13689	0.569982	0	25	0	20
	SNU354	730.852	1.197	0.46	1.68	0.62		1066	340.809	0.90698	0.31916	0.754833	1066	0.74227	2.65298	0.62699		85	7.79474	28.9962	0.570044	0	72	0	72
	SNU368	715.614	1.17205	0.4	0.99	0.34		825	356.282	1.23092	1.18704	0.832296	825	0.685961	3.37507	1.04171		794	0.0789923	0	0.586739	0	94	0	12
	SNU387	1094.16	1.79204	1.16	0.79	1.83		1543	378.465	2.70809	2.36457	2.16215	1543	0.784706	1.67917	0.696389		1210	0.758455	2.27618	0.637063	0	68	0	68
	SNU398	438.644	0.718418	4.96	1.04	1		1381	380.822	0.965362	0.590664	0.526801	1381	0.528927	1.01062	0.31834		1144	0.233827	3.68413	0.739349	0	73	0	73
	SNU423	762.285	1.24848	0.92	1.95	1.96		933	447.689	1.10458	0.910987	2.20102	933	1.00169	0.82862	0.396844		863	0.667434	1.43051	0.744235	1	45	1	12
	SNU449	736.159	1.20569	0.51	0.15	0.37		1223	472.713	0.672886	0.837847	0.783436	1223	0.385908	1.22796	0.537587		1066	0.90698	0.31916	0.754833	1	25	1	11
	SNU475	1118.52	1.83194	2.48	0.94	3.67		1213	475.658	0.851251	2.31141	0.998189	1213	0.21105	1.49202	0.439815		1223	0.672886	0.837847	0.783436	0	66	1	19
	SNU739	1003.71	1.6439	1.08	0.43	1.63		1302	486.316	0.56113	4.07599	0.50877	1302	0.180987	1.58606	0.49159		66	1.49181	1.03135	0.806102	0	5	0	5
	SNU761	690.806	1.13141	0.71	0.85	0.57		848	520.17	0.596978	2.87001	1.00648	848	1.9453	5.22775	2.11387		1166	0.641226	0.958384	0.806648	0	72	0	72
	SNU878	503.74	0.825035	0.8	1.45	0.56		1166	528.116	0.641226	0.958384	0.806648	1166	0.63891	0.923037	0.6723		825	1.23092	1.18704	0.832296	0	86	0	86
	SNU886	588.815	0.964372	0.17	0.63	0.16		1144	533.01	0.233827	3.68413	0.739349	1144	0.244732	1.70208	0.376588		747	1.24687	0.245587	0.882535	0	14	0	10
	PLC/PRF/5	500.512	0.819748	0.96	0.43	0.79		1457	566.134	5.80505	3.98561	1.23043	1457	0.766234	0.968027	0.433544		1177	1.18981	1.91012	0.951547	0	71	0	71
			Graphs plotted in Prism 7 version 1.0					866	584.581	2.43561	1.37085	2.63494	866	0.169832	1.32249	0.989422		1213	0.851251	2.31141	0.998189	0	68	0	68
								796	631.259	1.1224	1.21587	1.05077	796	0.425481	1.77342	0.766666		1493	1.12827	0.251725	1.00612	1	11	1	7
								750	643.411	1.56613	0.998405	2.97538	750	0.749316	1.85523	1.00368		848	0.596978	2.87001	1.00648	0	83	0	83
								822	666.951	1.18521	2.0038	2.30339	822	2.785	3.43046	1.77579		1489	1.26052	0.268532	1.03651	1	18	1	10
								1539	702.231	0.685914	0.453658	0.248056	1539	0.414996	1.61014	0.388119		785	1.74571	1.43528	1.04651	0	94	0	94
								1171	743.189	1.76502	3.36512	1.08557	1171	1.03149	1.36943	0.509467		796	1.1224	1.21587	1.05077	0	57	0	57
								1177	805.533	1.18981	1.91012	0.951547	1177	0.913886	2.17757	0.641635		1171	1.76502	3.36512	1.08557	0	41	1	9
								1082	813.292	1.71293	0.932525	1.92425	1082	0.312681	0.893414	0.437579		782	1.58983	1.94469	1.10301	0	95	1	74
								1008	814.462	1.67783	1.92197	1.81249	1008	3.04406	3.49609	1.73473		1457	5.80505	3.98561	1.23043	0	54	1	10
								1319	850.83	2.07495	2.28174	1.23369	1319	0.195664	1.66579	0.324591		1319	2.07495	2.28174	1.23369	0	60	0	60
								85	864.451	7.79474	28.9962	0.570044	85	2.00002	6.53883	1.27566		78	2.2076	1.64977	1.39111	0	6	1	93
								1068	888.326	1.96417	1.5472	2.18191	1068	0.799479	2.21803	0.581938		82	1.1433	2.28715	1.44213	1	7	1	1
								1210	891.8	0.758455	2.27618	0.637063	1210	0.107042	1.86874	0.47062		802	1.47976	2.60811	1.5426	0	92	1	92
								782	1061.84	1.58983	1.94469	1.10301	782	1.10323	2.25444	0.995376		80	1.95417	3.3522	1.66408	0	6	0	6
								60	1156.54	0.423662	0.40442	0.549022	60	0.341619	0.252019	1.2959		1130	0.322264	0.722315	1.81156	1	14	1	9
								1062	1340.89	1.16747	0.934191	3.64476	1062	0.462098	1.41884	0.578116		1008	1.67783	1.92197	1.81249	0	75	1	70
								863	1549.93	0.667434	1.43051	0.744235	863	0.166593	0.516552	0.359822		1082	1.71293	0.932525	1.92425	1	20	1	6
								81	1599.76	1.71552	0.8758	0.530141	81	1.63113	2.98036	1.09273		727	1.76773	1.41543	2.03474	0	98	0	98
								802	1683.78	1.47976	2.60811	1.5426	802	0.859302	2.93301	0.936979		68	0.632559	0.770241	2.06218	1	2	1	2
								80	1724.93	1.95417	3.3522	1.66408	80	0.984806	1.35192	0.432075		77	0.5804	2.05806	2.11624	1	1	1	1
								53	1818.75	0.0230606	0.112587	0.451018	53	0.0454729	0.0414944	0.0314045		1543	2.70809	2.36457	2.16215	1	24	1	15
								66	2173.95	1.49181	1.03135	0.806102	66	0.771227	1.74969	0.435609		1068	1.96417	1.5472	2.18191	0	76	1	72
								62	2200.78	1.56289	0.850558	2.35357	62	1.82501	1.84523	1.37085		933	1.10458	0.910987	2.20102	1	18	1	16
								68	2207.84	0.632559	0.770241	2.06218	68	0.985014	1.51337	0.294519		84	2.01521	1.14273	2.21418	0	5	1	5
								1124	2229.32	2.28992	0.460894	2.24208	1124	0.494817	2.67475	1.06075		1124	2.28992	0.460894	2.24208	1	20	1	11
								1489	2245.37	1.26052	0.268532	1.03651	1489	1.9958	2.81865	1.21244		822	1.18521	2.0038	2.30339	0	86	0	86
								78	2425.63	2.2076	1.64977	1.39111	78	0.865718	2.55102	0.669009		62	1.56289	0.850558	2.35357	0	100	0	100
								77	2618.45	0.5804	2.05806	2.11624	77	0.363637	1.69032	0.251193		866	2.43561	1.37085	2.63494	1	73	0	73
								75	2830.61	1.40631	1.79742	0.434539	75	0.192563	0.935167	0.238028		72	1.2968	2.2079	2.76997	1	28	1	28
								82	3120.11	1.1433	2.28715	1.44213	82	0.931326	3.1839	0.942911		750	1.56613	0.998405	2.97538	1	69	1	8
								72	3187.33	1.2968	2.2079	2.76997	72	0.247089	0.83851	0.186366		64	0.0148574	0.0376646	3.19394	1	12	1	12
								64	3847.73	0.0148574	0.0376646	3.19394	64	0.243205	0.193875	0.376127		65	0.168338	0.188848	3.26285	1	84	1	8
								84	3948.75	2.01521	1.14273	2.21418	84	1.61166	4.89824	0.599167		67	9.20035	0.856765	3.45509	0	12	0	12
								65	4047.12	0.168338	0.188848	3.26285	65	0.216864	0.914735	0.867669		1062	1.16747	0.934191	3.64476	0	76	1	62
								67	4132.05	9.20035	0.856765	3.45509	67	1.07723	1.51233	0.283319		71	4.75604	0.910903	3.86961	1	21	1	11
								71	6593.89	4.75604	0.910903	3.86961	71	1.50049	3.69202	0.834808		83	4.25675	1.96104	4.93071	0	5	1	4
								83	7338.34	4.25675	1.96104	4.93071	83	0.321005	1.4035	0.323109		Recurrence	P=0.7317	P=0.1821	P=0.0212
										Graphs plotted in Prism 7 version 1.0								OS	P=0.3963	P=0.8497	P=0.0333
																							Graphs plotted in Prism 7 version 1.0

## Sheet: Fig.3e-g
Fig.3e Endogenous immunoprecipitation of SREK1-associated components in Hep3B cells using IgG or two commercial antibodies against SREK1.												Fig.3f	N = 3 biological replicates, (i, ii) represent technical replicates.
													The Average value is used for graph preparation.									Graphs plotted in Prism 7 version 1.0
														ab1									ab2									IgG
														Exp1			Exp2			Exp3			Exp1			Exp2			Exp3			Exp1			Exp2			Exp3
														i	ii	Avrg	i	ii	Avrg	i	ii	Avrg	i	ii	Avrg	i	ii	Avrg	i	ii	Avrg	i	ii	Avrg	i	ii	Avrg	i	ii	Avrg
													siScram	8.501	8.585	8.543	10.111	10.655	10.383	13.402	13.184	13.293	2.109	2.575	2.342	1.545	2.421	1.983	3.093	3.373	3.233	0.93	1.07	1	0.89	1.11	1	0.98	1.02	1
													siE10#1	0.023	0.045	0.034	1.002	1.066	1.034	0.231	0.415	0.323	0.02	0.048	0.034	0.031	0.033	0.032	0.09	0.116	0.103	1.1	0.9	1	0.93	1.07	1	1.09	0.91	1
												Fig.3g	N = 3 biological replicates, (i, ii) represent technical replicates.
													The Average value is used for graph preparation.									Graphs plotted in Prism 7 version 1.0
														α-UPF3									α-MAGOH
														Exp1			Exp2			Exp3			Exp1			Exp2			Exp3
														i	ii	Avrg	i	ii	Avrg	i	ii	Avrg	i	ii	Avrg	i	ii	Avrg	i	ii	Avrg
													siScram	12.331	12.357	12.344	10.093	11.701	10.897	15.313	16.255	15.784	41.894	38.174	40.034	45.331	45.355	45.343	39.009	40.959	39.984
													siE10#1	32.341	37.625	34.983	40.873	41.325	41.099	37.341	40.647	38.994	108.334	111.534	109.934	123.094	124.694	123.894	143.23	144.342	143.786
														α-UPF1									α-MOV10
														Exp1			Exp2			Exp3			Exp1			Exp2			Exp3
														i	ii	Avrg	i	ii	Avrg	i	ii	Avrg	i	ii	Avrg	i	ii	Avrg	i	ii	Avrg
													siScram	14.341	15.625	14.983	13.009	13.879	13.444	19.983	19.549	19.766	8.093	9.873	8.983	11.873	14.093	12.983	10.099	10.287	10.193
													siE10#1	18.878	18.888	18.883	16.183	17.563	16.873	21.653	22.313	21.983	12.098	13.576	12.837	9.733	10.041	9.887	13.111	14.637	13.874
														α-IgG
														Exp1			Exp2			Exp3
														i	ii	Avrg	i	ii	Avrg	i	ii	Avrg
													siScram	0.913	1.087	1	0.838	1.162	1	1.011	0.989	1
													siE10#1	0.824	1.176	1	1.133	0.867	1	0.938	1.062	1

## Sheet: Fig.S3b,c,h-j
Fig.S3b	The KEGG pathway enrichment by the top 100 SREK1-coexpressed genes in TCGA-LIHC database					Fig.S3c The analysis of the cycles for real time PCR on three NMD target genes and GAPDH expression in 24 HCC cell lines
								A-A		S-D		B-T		GAPDH
	#term ID	term description	false discovery rate(FDR)	log2FDR	matching proteins in your network (labels)			Exp1	Exp2	Exp1	Exp2	Exp1	Exp2	Exp1	Exp2
	hsa03040	Spliceosome	0.0038	-2.42022	SF3A2,SRSF6,RBM25,PRPF38B,DDX46,SRSF10		Huh1	34.6025	34.5953	34.2153	34.0468	28.3537	28.0512	20.0358	20.0642
	hsa03015	mRNA surveillance pathway	0.0377	-1.42366	PNN,PCF11,CPSF7,SMG1		Huh7	35.9987	35.7647	31.0919	31.1517	28.7149	28.8094	21.1291	21.1494
	hsa05202	Transcriptional misregulation in cancer	0.0377	-1.42366	POLK,CCNT1,CCNT2,ATM,SP1		Hep3B	34.6309	34.6908	31.3246	31.8233	27.5692	27.4276	19.78	19.94
			Graphs plotted in Prism 7 version 1.0				HepG2	34.1033	34.005	31.5579	33.3185	28.0701	27.951	20.5729	20.5878
							HCCLM3	36.7991	36.3786	33.4442	33.8757	28.849	28.6223	19.1382	19.1708
							BEL7404	36.6112	37.0065	32.2332	31.8326	28.703	28.3255	20.9827	20.9746
Fig.S3h The immunoblotting analysis of the corresponding proteins for RIP assay shown in Fig 3F-3G in Hep3B cells.							Mahlavu	37.1709	36.8864	30.4722	30.9387	29.2747	29.2329	19.3602	19.4229
							HLE	36.0553	37.7119	33.001	32.5355	28.1208	28.1106	19.08	18.94
							JHH2	37.576	37.6285	32.1975	31.9304	27.3078	27.3084	22.9733	22.8985
							JHH4	35.5598	35.3193	31.0466	30.9671	28.4595	28.5538	21.9259	21.9554
							JHH5	35.21	35.5	32.4332	32.0332	29.3667	29.2236	24.1223	24.183
							JHH7	36.0212	36.9524	30.8907	31.0612	28.8902	28.86	22.0052	22.0318
							SNU354	35.3016	35.3944	32.6809	34.2898	29.1318	29.2972	20.7237	20.7038
							SNU368	35.2169	35.2471	32.0577	33.5374	29.2251	29.1551	19.8279	19.8581
							SNU387	36.8024	35.9823	31.5864	32.186	27.6066	27.5136	20.6308	20.6128
							SNU398	37.2426	36.7026	30.9036	30.6313	29.285	29.6137	21.6355	21.6274
							SNU423	37.0257	36.1955	33.8537	33.5457	28.9763	28.9666	22.1162	22.142
							SNU449	37.6829	38.0193	32.0266	32.3878	29.0484	28.9619	19.7766	19.7635
							SNU475	39.0146	37.4112	32.4825	32.9686	28.6272	28.3734	22.6204	22.5087
							SNU739	38.1093	37.2015	31.9766	32.8131	28.1302	28.0943	21.0154	20.9907
							SNU761	36.6055	35.7746	32.4547	32.4261	29.0661	29.1716	20.4642	20.5342
							SNU878	36.1667	35.8805	33.0195	32.8388	29.827	29.8126	21.1456	21.1914
							SNU886	35.6966	35.494	33.9631	33.1839	30.132	29.8554	19.5067	19.5677
							PLC/PRF/5	36.872	37.1768	31.5727	32.369	28.5726	28.5406	20.4388	20.3704
											Graphs plotted in Prism 7 version 1.0
Fig.S3i Western blots show Flag-tagged SREK1L and endogenous EJC components coprecipitated by biotinylated B-T or B-T ∆BS RNA in Hep3B nuclear extract.						Fig.S3j	Real-time PCR detection of the B-T expression (N=3 biological repeats)
								siScram+pVector			siB-T+pVector			siE10#1+pVector			siE10#1+pB-T
								Avrg	i	ii	Avrg	i	ii	Avrg	i	ii	Avrg	i	ii
							Exp1	1.03	0.98332	1.07668	0.12	0.11093	0.12907	0.45	0.44941	0.45059	1.71	1.83399	1.58601
							Exp2	0.92	0.90934	0.93066	0.09	0.09313	0.08687	0.39	0.38089	0.39911	1.9	1.88392	1.91608
							Exp3	1.05	1.01938	1.08062	0.08	0.07894	0.08106	0.38	0.33984	0.42016	1.51	1.45831	1.56169
							Incucyte growth curve was shown for different treatment in Hep3B cells, relative growth was normalized to time point 0 h. N=3 independent experimental repeats.
								siScram+pVector			siB-T+pVector			siE10#1+pVector			siE10#1+pB-T
								Exp1	Exp2	Exp3	Exp1	Exp2	Exp3	Exp1	Exp2	Exp3	Exp1	Exp2	Exp3
							0	1	1	1	1	1	1	1	1	1	1	1	1
							3	1.8	1.79	1.94	1.55	1.51	1.49	1.22952	1.25403	1.32828	1.87	1.85	2.05
							4.2	2.08	2.01	2.23	1.71	1.68	1.73	1.34928	1.39574	1.49999	2.02	2.02	2.31
							6	2.21	2.21	2.35	1.94	1.85	1.87	1.51213	1.52396	1.61791	2.21	2.19	2.5
							9	2.42	2.5	2.66	2.19	2.02	2.03	1.64586	1.69447	1.79259	2.41	2.32	2.76
							12	2.74	2.74	2.95	2.37	2.21	2.3	1.83813	1.90397	1.97563	2.68	2.58	3.05
							15	2.92	2.97	3.13	2.61	2.52	2.44	1.97511	2.04655	2.13176	2.88	2.83	3.37
							18	3.18	3.2	3.42	2.9	2.8	2.64	2.16949	2.16046	2.32178	3.15	3.08	3.65
							21	3.45	3.44	3.77	3.15	3	2.84	2.25139	2.38873	2.51271	3.47	3.32	3.94
							24	3.91	3.93	4.17	3.47	3.21	3.09	2.51573	2.5653	2.68416	3.84	3.65	4.33
							27	4.22	4.18	4.46	3.64	3.54	3.24	2.66959	2.71858	2.94452	4.09	3.93	4.63
							28	4.31	4.44	4.57	3.72	3.7	3.3	2.77748	2.80563	2.99155	4.29	4.11	4.69
							30	4.45	4.77	4.88	4.03	3.78	3.52	2.88669	2.91888	3.01287	4.43	4.38	5.01
							33	4.95	5.06	5.41	4.37	4.29	3.77	3.05659	3.11469	3.36856	4.69	4.84	5.44
							36	4.97	5.28	5.58	4.52	4.6	3.9	3.23475	3.35162	3.54164	5.15	5.15	5.84
							39	5.47	5.84	6.2	4.85	4.92	4.23	3.33814	3.45942	3.67476	5.46	5.43	6.25
							42	6.07	6.1	6.53	5.12	5.14	4.48	3.57799	3.60234	3.96311	5.79	5.83	6.56
							45	6.52	6.73	7.2	5.42	5.73	4.58	3.81279	3.87728	4.123	6.33	6.29	7.14
							46	6.89	7.05	7.66	5.98	6.04	4.78	4.00767	4.06604	4.26319	6.49	6.54	7.68
							48	6.98	7.24	7.84	6.24	6.17	4.92	4.15635	4.24633	4.30117	6.93	6.82	7.95
							51	7.58	7.7	8.3	6.42	6.41	5.13	4.15343	4.32105	4.42932	7.03	6.95	8.45
							54	7.82	8.04	9.12	6.58	6.71	5.41	4.38295	4.46161	4.70483	7.71	7.58	8.48
							57	8.42	8.57	9.47	6.83	6.93	5.5	4.52949	4.72913	4.96854	8.12	7.87	9.12
							60	9.16	9.07	10.14	7.31	7.05	6.03	4.89737	4.89295	5.1766	8.68	8.88	9.73
													Graphs plotted in Prism 7 version 1.0

## Sheet: Fig.4b,d,g,h
	N = 3 biological replicates, (i, ii) represent technical replicates. The relative gene expression was normalized to GAPDH, the average expression in siScram or pVector control is regarded as 1 from three times experiements, the expression of targeted genes is further normalized to the controls correspondingly. Raw data is available upon requested.
	The Average value is used for graph preparation.
Fig.4b	expression		siScram			siB-T			pVector			pB-T			Fig.4d	Gene expression		siScram			siB-T			pVector			pB-T
	B-T		i	ii	Avrg	i	ii	Avrg	i	ii	Avrg	i	ii	Avrg		miR-30c-5p		i	ii	Avrg	i	ii	Avrg	i	ii	Avrg	i	ii	Avrg
		Exp1	0.97	0.81	0.89	0.18	0.08	0.13	1	0.86	0.93	8.34	8.3	8.32			Exp1	1.06	1	1.03	4.56	4.12	4.34	0.99	0.87	0.93	0.38	0.26	0.32
		Exp2	1.03	1.03	1.03	0.22	0.16	0.19	1.08	1.1	1.09	6.78	5.4	6.09			Exp2	1.03	1.15	1.09	5.31	5.55	5.43	0.94	1.04	0.99	0.21	0.25	0.23
		Exp3	0.99	1.17	1.08	0.08	0.1	0.09	0.93	1.03	0.98	7.89	7.99	7.94			Exp3	0.93	0.83	0.88	3.45	3.21	3.33	1.09	1.07	1.08	0.15	0.11	0.13
	TXNDC5		siScram			siB-T			pVector			pB-T				miR-30e-5p		siScram			siB-T			pVector			pB-T
			i	ii	Avrg	i	ii	Avrg	i	ii	Avrg	i	ii	Avrg				i	ii	Avrg	i	ii	Avrg	i	ii	Avrg	i	ii	Avrg
		Exp1	1.07	1.11	1.09	0.43	0.47	0.45	1.09	1.15	1.12	3.31	3.11	3.21			Exp1	0.81	0.97	0.89	3.29	3.13	3.21	1.17	1.07	1.12	0.51	0.61	0.56
		Exp2	1.09	0.95	1.02	0.7	0.6	0.65	0.99	0.85	0.92	3.99	3.97	3.98			Exp2	0.99	0.87	0.93	4.38	4.3	4.34	0.99	0.85	0.92	0.69	0.61	0.65
		Exp3	0.98	0.8	0.89	0.51	0.51	0.51	0.91	1.01	0.96	2.9	2.76	2.83			Exp3	1.19	1.17	1.18	3.9	3.98	3.94	0.91	1.01	0.96	0.49	0.41	0.45
	BLOC1S5		siScram			siB-T			pVector			pB-T									Graphs plotted in Prism 7 version 1.0
			i	ii	Avrg	i	ii	Avrg	i	ii	Avrg	i	ii	Avrg
		Exp1	1.03	1.17	1.1	1.13	1.29	1.21	0.9	0.96	0.93	1.19	1.07	1.13
		Exp2	0.9	1.08	0.99	1.16	1.1	1.13	0.99	0.87	0.93	1.3	1.12	1.21
		Exp3	0.93	0.89	0.91	1.61	1.45	1.53	1.1	1.18	1.14	1.23	1.15	1.19
					Graphs plotted in Prism 7 version 1.0
	N = 3 biological replicates, (i, ii) represent technical replicates. The relative promoter activity was normalized to thevalue of anti-NC or NC correspondingly which was regarded as 1 by three times experiments.
	The Average value is used for graph preparation.
Fig.4g	anti-NC														Fig.4h	anti-NC
		Exp1			Exp2			Exp3									Exp1			Exp2			Exp3
		i	ii	Avrg	i	ii	Avrg	i	ii	Avrg							i	ii	Avrg	i	ii	Avrg	i	ii	Avrg
	TXNDC5	1.09009	1.08991	1.09	1.03005	0.989951	1.01	0.898453	0.901547	0.9						TXNDC5	0.977865	0.882135	0.93	0.837774	0.942226	0.89	1.19384	1.16616	1.18
	TXNDC5-M	1.09934	1.12066	1.11	0.930394	0.929606	0.93	0.879838	1.04016	0.96						TXNDC5-M	1.093	1.147	1.12	0.983841	0.816159	0.9	0.978744	0.981256	0.98
	anti-miR-30c-5p															anti-miR-30e-5p
		Exp1			Exp2			Exp3									Exp1			Exp2			Exp3
		i	ii	Avrg	i	ii	Avrg	i	ii	Avrg							i	ii	Avrg	i	ii	Avrg	i	ii	Avrg
	TXNDC5	2.84345	1.83655	2.34	2.54634	2.09366	2.32	3.89875	3.40125	3.65						TXNDC5	2.89415	2.20585	2.55	3.58883	3.49117	3.54	2.89006	2.92994	2.91
	TXNDC5-M	1.38984	1.31016	1.35	1.09944	0.960564	1.03	0.983041	0.976959	0.98						TXNDC5-M	1.31993	1.10007	1.21	0.98345	0.85655	0.92	1.20304	0.996956	1.1
	NC															NC
		Exp1			Exp2			Exp3									Exp1			Exp2			Exp3
		i	ii	Avrg	i	ii	Avrg	i	ii	Avrg							i	ii	Avrg	i	ii	Avrg	i	ii	Avrg
	TXNDC5	1.1205	1.0595	1.09	0.993195	0.866805	0.93	0.983986	0.976014	0.98						TXNDC5	0.98385	0.87615	0.93	0.949895	0.910105	0.93	1.09346	1.18654	1.14
	TXNDC5-M	1.29331	1.12669	1.21	0.989165	0.870835	0.93	0.809871	0.910129	0.86						TXNDC5-M	1.1301	1.0899	1.11	0.880945	0.899055	0.89	1.09311	0.906887	1
	miR-30c-5p															miR-30e-5p
		Exp1			Exp2			Exp3									Exp1			Exp2			Exp3
		i	ii	Avrg	i	ii	Avrg	i	ii	Avrg							i	ii	Avrg	i	ii	Avrg	i	ii	Avrg
	TXNDC5	0.563745	0.776255	0.67	0.599315	0.520685	0.56	0.681495	0.698505	0.69						TXNDC5	0.330494	0.309506	0.32	0.458841	0.401159	0.43	0.419931	0.400069	0.41
	TXNDC5-M	1.09487	1.30513	1.2	1.13009	1.04991	1.09	1.33346	0.866537	1.1						TXNDC5-M	1.19394	1.00606	1.1	1.34776	1.29224	1.32	1.52844	1.51156	1.52
	anti-NC															anti-NC
		Exp1			Exp2			Exp3									Exp1			Exp2			Exp3
		i	ii	Avrg	i	ii	Avrg	i	ii	Avrg							i	ii	Avrg	i	ii	Avrg	i	ii	Avrg
	SRSF10	1.20385	1.03616	1.12	0.983857	0.876143	0.93	0.983531	0.916469	0.95						SRSF10	1.13993	1.06007	1.1	0.973984	0.986016	0.98	0.919831	0.920169	0.92
	SRSF10-M	0.988845	0.871155	0.93	1.19345	1.02655	1.11	0.989961	0.930039	0.96						SRSF10-M	1.09341	0.96659	1.03	1.03989	1.02011	1.03	0.945361	0.934639	0.94
	anti-miR-30c-5p															anti-miR-30e-5p
		Exp1			Exp2			Exp3									Exp1			Exp2			Exp3
		i	ii	Avrg	i	ii	Avrg	i	ii	Avrg							i	ii	Avrg	i	ii	Avrg	i	ii	Avrg
	SRSF10	6.39845	4.26155	5.33	4.98557	4.13443	4.56	5.09936	4.86064	4.98						SRSF10	3.65735	3.44265	3.55	3.56741	3.51259	3.54	5.09314	4.72686	4.91
	SRSF10-M	1.34553	1.29447	1.32	1.13188	1.08812	1.11	1.11095	1.06905	1.09						SRSF10-M	1.33094	1.34906	1.34	1.45883	1.40117	1.43	0.989933	0.970067	0.98
	NC															NC
		Exp1			Exp2			Exp3									Exp1			Exp2			Exp3
		i	ii	Avrg	i	ii	Avrg	i	ii	Avrg							i	ii	Avrg	i	ii	Avrg	i	ii	Avrg
	SRSF10	0.991135	0.868865	0.93	0.909936	1.05006	0.98	1.09334	1.08666	1.09						SRSF10	0.930031	0.929969	0.93	0.920993	0.939007	0.93	1.14993	1.13007	1.14
	SRSF10-M	1.21335	1.00665	1.11	0.93355	1.04645	0.99	0.913841	0.886159	0.9						SRSF10-M	1.04991	1.01009	1.03	1.03841	1.00159	1.02	0.948831	0.951169	0.95
	miR-30c-5p															miR-30e-5p
		Exp1			Exp2			Exp3									Exp1			Exp2			Exp3
		i	ii	Avrg	i	ii	Avrg	i	ii	Avrg							i	ii	Avrg	i	ii	Avrg	i	ii	Avrg
	SRSF10	0.488513	0.411487	0.45	0.330894	0.309106	0.32	0.349954	0.310046	0.33						SRSF10	0.39913	0.24087	0.32	0.438774	0.421226	0.43	0.551383	0.468617	0.51
	SRSF10-M	0.974495	0.985505	0.98	1.22399	1.19601	1.21	1.04857	1.01143	1.03						SRSF10-M	1.37661	1.26339	1.32	1.22399	1.19601	1.21	1.0934	0.9066	1
					Graphs plotted in Prism 7 version 1.0																Graphs plotted in Prism 7 version 1.0

## Sheet: Fig.4i,j
	N = 3 biological replicates. The relative BrdU proliferation was normalized to corresponding control group (siScram+anti-NC) which was regarded as 100.
Fig.4i	BrdU proliferation analysis						Colony formation
left panel	Hep3B					right panel	Hep3B
		siScram+anti-NC	siB-T+anti-NC	siB-T+anti-miR-30c-5p	siB-T+anti-miR-30e-5p			siScram+anti-NC	siB-T+anti-NC	siB-T+anti-miR-30c-5p	siB-T+anti-miR-30e-5p
	Exp1	104	56	109	93		Exp1	231	156	233	210
	Exp2	102	49	93	103		Exp2	265	143	219	233
	Exp3	94	61	91	107		Exp3	257	134	209	245
	Avrg	100	55.3333	97.6667	101		Avrg	251	144.333	220.333	229.333
	HCCLM3						HCCLM3
		siScram+anti-NC	siB-T+anti-NC	siB-T+anti-miR-30c-5p	siB-T+anti-miR-30e-5p			siScram+anti-NC	siB-T+anti-NC	siB-T+anti-miR-30c-5p	siB-T+anti-miR-30e-5p
	Exp1	98	67	98	90		Exp1	289	122	233	248
	Exp2	109	61	89	89		Exp2	273	132	241	256
	Exp3	93	59	83	103		Exp3	277	130	259	276
	Avrg	100	62.3333	90	94		Avrg	279.667	128	244.333	260
			Graphs plotted in Prism 7 version 1.0							Graphs plotted in Prism 7 version 1.0
Fig.4j	BrdU proliferation analysis						Colony formation
left panel	Hep3B					right panel	Hep3B
		pVector+NC	pB-T+NC	pB-T+miR-30c-5p	pB-T+miR-30e-5p			pVector+NC	pB-T+NC	pB-T+miR-30c-5p	pB-T+miR-30e-5p
	Exp1	108	193	129	110		Exp1	267	394	310	283
	Exp2	101	189	98	100		Exp2	283	410	298	279
	Exp3	91	211	110	91		Exp3	275	421	289	301
	Avrg	100	197.667	112.333	100.333		Avrg	275	408.333	299	287.667
	HCCLM3						HCCLM3
		pVector+NC	pB-T+NC	pB-T+miR-30c-5p	pB-T+miR-30e-5p			pVector+NC	pB-T+NC	pB-T+miR-30c-5p	pB-T+miR-30e-5p
	Exp1	102	212	121	93		Exp1	210	389	190	230
	Exp2	98	224	109	101		Exp2	221	367	211	201
	Exp3	100	232	131	99		Exp3	229	370	220	203
	Avrg	100	222.667	120.333	97.6667		Avrg	220	375.333	207	211.333
			Graphs plotted in Prism 7 version 1.0							Graphs plotted in Prism 7 version 1.0

[truncated: 8 more sheets: Fig.S4a-d, Fig.5b,d,g-i,S5g,h,i,6b, Fig.S5a-c,f,k, Fig.6a,c,d,e,h-j, Fig.S6c,e, Fig.7a, Fig.7d,e,g,h, Fig.8a,c,e,S7a,c]
